# Supplementary material for: Size Effect of a Piezoelectric Material as a Separator Coating Layer for Suppressing Dendritic Li Growth in Li Metal Batteries
Source: Nanomaterials (Basel). 2022 Dec 24;13(1):90. doi: 10.3390/nano13010090 (PMC9823885; doi:10.3390/nano13010090)
Supplement: Supplementary file 1 [file nanomaterials-13-00090-s001.zip]

Archive with 1 entries (1 files):
- nanomaterials-2105177-supplementary.pdf
